# Supplementary material for: Frequent traces of EBV infection in Hodgkin and non-Hodgkin lymphomas classified as EBV-negative by routine methods: expanding the landscape of EBV-related lymphomas
Source: Mod Pathol. 2020 Jun 1;33(12):2407–21. doi: 10.1038/s41379-020-0575-3 (PMC7685982; doi:10.1038/s41379-020-0575-3)
Supplement: Supplementary file 3 — Supplementary Table 1 [file 41379_2020_575_MOESM3_ESM.xls]

## Sheet: Foglio1
Sample	EBER-ISH	RNAscope	BAMH1W n° copies/10,000cells by:		EBNA1 n° copies/10,000cells by:		EBV-miR-Bart9-5p			EBV-miR-Bart10-3p			EBV-miR-Bart19-3p
			qPCR	ddPCR	qPCR	ddPCR	qPCR (2-Δct value)	ddPCR: normalized number of copies per reaction	ddPCR: percentage of normalized number of copies relative to the average of EBER+ cases of the same histology	qPCR (2-Δct value)	ddPCR: normalized number of copies per reaction	ddPCR: percentage of normalized number of copies relative to the average of EBER+ cases of the same histology	qPCR (2-Δct value)	ddPCR: normalized number of copies per reaction	ddPCR: percentage of normalized number of copies relative to the average of EBER+ cases of the same histology
BL 1	positive	positive	211445	118127	388097	232227	4	np	np	18.1	15.89	1.27	12.03	10.8	1.26
BL 3	positive	positive	177916	95874	257096	136854	11.86	10.75	1.17	6.4	np	np	6.15	np	np
BL 4	positive	positive	1991875	11252	3366413	37492	2.79	np	np	11.09	12.11	0.97	8.5	6.5	0.76
BL 5	positive	positive	471310	np	629524	np	3.3	np	np	3.23	np	np	1.4	np	np
BL 6	positive	positive	315687	np	274129	np	2.78	np	np	11.21	10.8	0.86	11.35	9.85	1.15
BL 7	positive	positive	746012	np	623156	np	6.89	8.3	0.91	10.93	np	np	2.51	np	np
BL11	positive	positive	698201	np	731109	np	2.93	np	np	7.83	np	np	9.4	7.2	0.84
BL 12	positive	positive	122596	np	138526	np	9.24	10.4	1.14	3.4	np	np	2.87	np	np
BL14	positive	positive	803412	np	787025	np	2.94	np	np	10.15	np	np	5.7	np	np
BL15	positive	positive	978523	np	1102361	np	8.47	7.2	0.79	13.61	11.3	0.9	2.83	np	np
BL 2	negative	positive	12	7	21	15.5	0	np	np	0.67	np	np	0.63	np	np
BL 8	negative	negative	0	0	0	0	0	0	0	0	0	0	0	0	np
BL 9	negative	positive	150	115.3	179	136.4	0	0	0	0	0	0	0	0	np
BL 10	negative	positive	81	71.9	65	52.5	0.53	0.32	0.03	0	0	0	0	0	np
BL 13	negative	negative	0	0	0	0	0	0	0	0	0	0	0	0	np
BL16	negative	positive	52	27.2	48	32.8	0	0	0	0.34	0.22	0.02	0	0	np
BL17	negative	negative	0	0	0	0	0	0	0	0	0	0	0	0	np
BL18	negative	positive	110	108.4	210	188.9	0.35	0.1	0.01	0.46	0.6	0.05	0.57	0.31	0.04
BL19	negative	positive	103	88.43	102	92.8	0	0	0	0	0	0	0	0	0
DLBCL 1	positive	positive	11929	np	16637	np	1.48	np	np	3.89	np	np	6.74	np	0
DLBCL 2	positive	positive	1104045	43410	1452655	98405	1.63	1.2	0.76	4.07	2.25	0.76	5.95	3.5	0.51
DLBCL 3	positive	positive	2805	1043	4292	3275	1.03	np	np	2.76	np	np	7.31	np	np
DLBCL 4	positive	positive	58486	11764	85516	77432	2.89	1.95	1.24	5.11	3.65	1.24	11.3	10.2	1.49
DLBCL 5	negative	np	0	np	0	np	0	0	0	0	0	0	0	0	np
DLBCL 6	negative	positive	12	9	118	108.8	0.2	0.11	0.07	0.32	0.11	0.04	0.59	0.4	0.06
DLBCL 7	negative	positive	12	5	170	122.3	0	0	0	0	0	0	0	0	0
DLBCL 8	negative	positive	66	53.9	232	164.5	0.09	np	np	0.18	np	np	0	np	np
DLBCL 9	negative	positive	7	2	51	31.4	0	0	0	0	0	0	0	0	0
DLBCL 10	negative	np	0	np	0	np	0	0	0	0	0	0	0	0	0
DLBCL 11	negative	negative	0	0	0	0	0	0	0	0	0	0	0	0	0
DLBCL 12	negative	np	0	np	0	np	0	0	0	0	0	0	0	0	0
DLBCL 13	negative	np	0	np	0	np	0	np	np	0	np	np	0	np	np
DLBCL 14	negative	negative	0	0	0	0	0	np	np	0	np	np	0	np	np
DLBCL 15	negative	np	0	np	0	np	0	np	np	0	np	np	0	np	np
DLBCL 16	negative	np	0	np	0	np	0	np	np	0	np	np	0	np	np
DLBCL 17	negative	negative	0	0	0	0	0	np	np	0	np	np	0	np	np
DLBCL 18	negative	np	0	np	0	np	0	np	np	0	np	np	0	np	np
DLBCL 19	negative	np	0	np	0	np	0	np	np	0	np	np	0	np	np
DLBCL 20	negative	negative	0	0	0	0	0	np	np	0	np	np	0	np	np
DLBCL 21	negative	np	0	0	0	0	0	np	np	0	np	np	0	np	np
DLBCL 22	negative	positive	95	60.3	216	197.3	0.24	0.1	0.06	0.35	0.27	0.09	0.51	0.3	0.04
DLBCL 23	negative	negative	2	1	33	20	0	np	np	0	np	np	0	np	np
DLBCL 24	negative	positive	26	12.2	53	30.8	0.14	0.05	0.03	0.26	0.11	0.04	0.27	0.12	0.02
DLBCL 25	negative	positive	6	3.5	80	66.4	0	np	np	0	np	np	0	np	np
DLBCL 26	negative	np	5	1	0	0	0	np	np	0	np	np	0	np	np
DLBCL 27	negative	positive	28	15.4	95	81.9	0	np	np	0	np	np	0	np	np
DLBCL 28	negative	negative	9	5	23	14	0	np	np	0	np	np	0	np	np
DLBCL 29	negative	np	0	0	0	0	0	np	np	0	np	np	0	np	np
DLBCL 30	negative	np	0	0	0	0	0	np	np	0	np	np	0	np	np
DLBCL 31	negative	negative	0	np	0	np	0	np	np	0	np	np	0	np	np
DLBCL 32	negative	np	0	np	0	np	0	np	np	0	np	np	0	np	np
DLBCL 33	negative	np	0	np	0	np	0	np	np	0	np	np	0	np	np
DLBCL 34	negative	np	0	np	0	np	0	np	np	0	np	np	0	np	np
NS-HL 1	positive	positive	7839	np	4213	np	np	np	np	np	np	np	np	np	np
NS-HL 3	positive	positive	1093	np	1368	np	np	np	np	np	np	np	np	np	np
LR-HL 4	positive	positive	135361	np	158358	np	np	np	np	np	np	np	np	np	np
NS-HL 5	positive	positive	121987	np	311863	np	np	np	np	np	np	np	np	np	np
MC-HL 9	positive	positive	50794	np	31498	np	np	np	np	np	np	np	np	np	np
NS-HL 15	positive	positive	13589	np	9742	np	np	np	np	np	np	np	np	np	np
NS-HL 21	positive	positive	41189	10500	33023	11300	np	np	np	np	np	np	np	np	np
MC-HL 24	positive	positive	12347	np	10845	np	np	np	np	np	np	np	np	np	np
NS-HL 25	positive	positive	6117	2034	8236	3561	np	np	np	np	np	np	np	np	np
MC-HL PZ. 32	positive	positive	646	np	992	np	np	np	np	np	np	np	np	np	np
MC-HL PZ. 33	positive	positive	590	173.5	1243	589	np	np	np	np	np	np	np	np	np
MC-HL PZ. 35	positive	positive	218	np	np	np	np	np	np	np	np	np	np	np	np
NS-HL 2	negative	negative	0	0	0	0	np	np	np	np	np	np	np	np	np
NS-HL 6	negative	negative	4	1.6	1	0.24	np	np	np	np	np	np	np	np	np
MC-HL 7	negative	np	8	3	0	0	np	np	np	np	np	np	np	np	np
NS-HL 8	negative	np	30	18	0	0	np	np	np	np	np	np	np	np	np
MC-HL 10	negative	positive	6	1.2	11	5.8	np	np	np	np	np	np	np	np	np
NS-HL 11	negative	positive	8	5	41	32.4	np	np	np	np	np	np	np	np	np
MC-HL 12	negative	positive	4	1	46	20.7	np	np	np	np	np	np	np	np	np
NS-HL 13	negative	np	10	7.2	0	0	np	np	np	np	np	np	np	np	np
MC-HL 14	negative	negative	0	np	0	np	np	np	np	np	np	np	np	np	np
NS-HL 16	negative	np	4	1.8	0	0	np	np	np	np	np	np	np	np	np
NS-HL 17	negative	positive	32	20.9	31	22	np	np	np	np	np	np	np	np	np
NS-HL 18	negative	positive	45	22	102	95	np	np	np	np	np	np	np	np	np
LR-HL 19	negative	negative	0	np	0	np	np	np	np	np	np	np	np	np	np
NS-HL 20	negative	positive	315	207	475	302	np	np	np	np	np	np	np	np	np
NS-HL 21	negative	negative	0	np	0	np	np	np	np	np	np	np	np	np	np
NS-HL 22	negative	np	0	np	0	np	np	np	np	np	np	np	np	np	np
NS-HL PZ. 7	negative	np	0	0	0	0	np	np	np	np	np	np	np	np	np
NS-HL PZ. 9	negative	np	0	np	0	np	np	np	np	np	np	np	np	np	np
NS-HL PZ. 12	negative	negative	0	0	0	0	np	np	np	np	np	np	np	np	np
MC-HL PZ. 13	negative	negative	0	0	0	0	np	np	np	np	np	np	np	np	np
LD-HL PZ. 16	negative	negative	0	0	0	0	np	np	np	np	np	np	np	np	np
MC-HL PZ. 19	negative	negative	0	0	0	0	np	np	np	np	np	np	np	np	np
LR-HL PZ. 20	negative	positive	9	4	12	6.5	np	np	np	np	np	np	np	np	np
NS-HL PZ. 22	negative	negative	9	5	9	7.3	np	np	np	np	np	np	np	np	np
NS-HL PZ. 24	negative	negative	5	2	4	1	np	np	np	np	np	np	np	np	np
NS-HL PZ. 25	negative	np	6	3	0	0	np	np	np	np	np	np	np	np	np
NS-HL PZ. 30	negative	np	30	20.7	0	0	np	np	np	np	np	np	np	np	np
MC-HL PZ. 14	negative	np	0	np	0	np	np	np	np	np	np	np	np	np	np
NS-HL PZ. 23	negative	np	0	np	0	np	np	np	np	np	np	np	np	np	np
NS-HL PZ. 27	negative	np	0	np	0	np	np	np	np	np	np	np	np	np	np
NS-HL PZ. 28	negative	np	0	np	0	np	np	np	np	np	np	np	np	np	np
MC-HL PZ. 37	negative	np	0	np	0	np	np	np	np	np	np	np	np	np	np
FL 1	positive	positive	10021	3251	11325	65305	1.94	1.09	0.83	2.08	2	1.52	2.11	1.7	1.34
FL 2	positive	positive	22084	10741	28439	93846	1.88	0.88	0.67	1.44	1	0.76	1.33	1	0.79
FL 3	positive	positive	9457	6672	10273	7634	2.97	1.97	1.5	1.27	0.96	0.73	1.68	1.11	0.87
FL 4	negative	np	0	0	0	0	0	0	0	0	0	0	0	0	0
FL 5	negative	np	0	0	0	0	0	0	0	0	0	0	0	0	0
FL 6	negative	np	0	0	0	0	0	0	0	0	0	0	0	0	0
FL 7	negative	negative	0	0	0	0	0	0	0	0	0	0	0	0	0
FL 8	negative	np	0	0	0	0	0	0	0	0	0	0	0	0	0
FL 9	negative	np	0	np	0	np	0	np	np	0	np	np	0	np	np
FL 10	negative	np	0	np	0	np	0	np	np	0	np	np	0	np	np
FL 11	negative	np	0	np	0	np	0	np	np	0	np	np	0	np	np
FL 12	negative	positive	6	3	4	1	0	np	np	0	np	np	0	np	np
FL 13	negative	np	0	np	0	np	0	np	np	0	np	np	0	np	np
FL 14	negative	np	0	np	0	np	0	np	np	0	np	np	0	np	np
FL 15	negative	np	0	np	0	np	0	np	np	0	np	np	0	np	np
FL 16	negative	np	0	np	0	np	0	np	np	0	np	np	0	np	np
FL 17	negative	negative	0	np	0	np	0	np	np	0	np	np	0	np	np
FL 18	negative	np	0	np	0	np	0	np	np	0	np	np	0	np	np
FL 19	negative	np	0	np	0	np	0	np	np	0	np	np	0	np	np
FL 20	negative	np	0	np	0	np	0	np	np	0	np	np	0	np	np
FL 21	negative	np	0	np	0	np	0	np	np	0	np	np	0	np	np
FL 22	negative	np	0	np	0	np	0	np	np	0	np	np	0	np	np
FL 23	negative	np	0	np	0	np	0	np	np	0	np	np	0	np	np
FL 24	negative	np	0	np	0	np	0	np	np	0	np	np	0	np	np
FL 25	negative	np	0	np	0	np	0	np	np	0	np	np	0	np	np
FL 26	negative	negative	0	np	0	np	0	np	np	0	np	np	0	np	np
FL 27	negative	negative	0	np	0	np	0	np	np	0	np	np	0	np	np
FL 28	negative	np	0	np	0	np	0	np	np	0	np	np	0	np	np
FL 29	negative	np	0	np	0	np	0	np	np	0	np	np	0	np	np
FL 30	negative	np	0	np	0	np	0	np	np	0	np	np	0	np	np
FL 31	negative	np	0	np	0	np	0	np	np	0	np	np	0	np	np
FL 32	negative	np	0	np	0	np	0	np	np	0	np	np	0	np	np
FL 33	negative	np	0	np	0	np	0	np	np	0	np	np	0	np	np
FL 34	negative	np	0	np	0	np	0	np	np	0	np	np	0	np	np
FL 35	negative	np	0	np	0	np	0	np	np	0	np	np	0	np	np
FL 36	negative	np	0	np	0	np	0	np	np	0	np	np	0	np	np
FL 37	negative	np	0	np	0	np	0	np	np	0	np	np	0	np	np
FL 38	negative	np	0	np	0	np	0	np	np	0	np	np	0	np	np
FL 39	negative	positive	8	5	17	9.1	0.18	0.07	0.05	0	0	np	0.21	0.09	0.07
FL 40	negative	np	0	np	0	np	0	np	np	0	np	np	0	np	np
FL 41	negative	np	0	np	0	np	0	np	np	0	np	np	0	np	np
FL 42	negative	np	0	np	0	np	0	np	np	0	np	np	0	np	np
FL 43	negative	negative	0	np	0	np	0	np	np	0	np	np	0	np	np
FL 44	negative	np	0	np	0	np	0	np	np	0	np	np	0	np	np
FL 45	negative	np	0	np	0	np	0	np	np	0	np	np	0	np	np
FL 46	negative	np	0	np	0	np	0	np	np	0	np	np	0	np	np
FL 47	negative	negative	6	4.3	4	2	0	np	np	0	np	np	0	np	np
FL 48	negative	np	0	np	0	np	0	np	np	0	np	np	0	np	np
FL 49	negative	np	0	np	0	np	0	np	np	0	np	np	0	np	np
FL 50	negative	np	0	np	0	np	0	np	np	0	np	np	0	np	np
HCL 1	np	np	0	0	0	0	np	np	np	np	np	np	np	np	np
HCL 2	np	np	0	0	0	0	np	np	np	np	np	np	np	np	np
HCL 3	np	np	0	0	0	0	np	np	np	np	np	np	np	np	np
HCL 4	np	np	0	0	0	0	np	np	np	np	np	np	np	np	np
HCL 5	np	np	0	0	0	0	np	np	np	np	np	np	np	np	np
HCL 6	np	np	0	np	0	np	np	np	np	np	np	np	np	np	np
HCL 7	np	np	0	np	0	np	np	np	np	np	np	np	np	np	np
HCL 8	np	np	0	np	0	np	np	np	np	np	np	np	np	np	np
HCL 9	np	np	0	np	0	np	np	np	np	np	np	np	np	np	np
HCL 10	np	np	0	np	0	np	np	np	np	np	np	np	np	np	np
HCL 11	np	np	0	np	0	np	np	np	np	np	np	np	np	np	np
HCL 12	np	np	0	np	0	np	np	np	np	np	np	np	np	np	np
HCL 13	np	np	0	np	0	np	np	np	np	np	np	np	np	np	np
HCL 14	np	np	0	np	0	np	np	np	np	np	np	np	np	np	np
HCL 15	np	np	0	np	0	np	np	np	np	np	np	np	np	np	np
HCL 16	np	np	0	np	0	np	np	np	np	np	np	np	np	np	np
HCL 17	np	np	0	np	0	np	np	np	np	np	np	np	np	np	np
HCL 18	np	np	0	np	0	np	np	np	np	np	np	np	np	np	np
HCL 19	np	np	0	np	0	np	np	np	np	np	np	np	np	np	np
HCL 20	np	np	0	np	0	np	np	np	np	np	np	np	np	np	np
TLL 1	np	np	0	np	0	np	np	np	np	np	np	np	np	np	np
TLL 2	np	np	0	np	0	np	np	np	np	np	np	np	np	np	np
TLL 3	np	np	0	np	0	np	np	np	np	np	np	np	np	np	np
TLL 4	np	np	0	np	0	np	np	np	np	np	np	np	np	np	np
TLL 5	np	np	0	np	0	np	np	np	np	np	np	np	np	np	np
TLL 6	np	np	0	np	0	np	np	np	np	np	np	np	np	np	np
TLL 7	np	np	0	np	0	np	np	np	np	np	np	np	np	np	np
TLL 8	np	np	0	0	0	0	np	np	np	np	np	np	np	np	np
TLL 9	np	np	0	0	0	0	np	np	np	np	np	np	np	np	np
TLL 10	np	np	0	0	0	0	np	np	np	np	np	np	np	np	np
MCL 1	np	np	0	0	0	0	np	np	np	np	np	np	np	np	np
MCL 2	np	np	0	0	0	0	np	np	np	np	np	np	np	np	np
MCL 3	np	np	0	0	0	0	np	np	np	np	np	np	np	np	np
MCL 4	np	np	0	np	0	np	np	np	np	np	np	np	np	np	np
MCL 5	np	np	0	np	0	np	np	np	np	np	np	np	np	np	np
MCL 6	np	np	0	np	0	np	np	np	np	np	np	np	np	np	np
MCL 7	np	np	0	np	0	np	np	np	np	np	np	np	np	np	np
MCL 8	np	np	0	np	0	np	np	np	np	np	np	np	np	np	np
MCL 9	np	np	0	np	0	np	np	np	np	np	np	np	np	np	np
MCL 10	np	np	0	np	0	np	np	np	np	np	np	np	np	np	np
